# Supplementary material for: Multiplexed Imaging Mass Cytometry Analysis in Preclinical Models of Pancreatic Cancer
Source: Int J Mol Sci. 2024 Jan 23;25(3):1389. doi: 10.3390/ijms25031389 (PMC10855072; doi:10.3390/ijms25031389)
Supplement: Supplementary file 1 [file ijms-25-01389-s001.zip]

Archive with 1 entries (1 files):
- ijms-2823052-supplementary.pdf
